# Supplementary material for: Stakeholder Perceptions of Animal Welfare as a Component of Sustainable Beef Programs in the United States—A Pilot Study
Source: Animals (Basel). 2024 Apr 30;14(9):1348. doi: 10.3390/ani14091348 (PMC11083033; doi:10.3390/ani14091348)
Supplement: Supplementary file 1 [file animals-14-01348-s001.zip]

Archive with 1 entries (1 files):
- animals-2975650-supplementary.pdf
